# Supplementary material for: Octenidine Lozenges Intended for Oral Administration Display In Vitro Activity Against Oropharyngeal Pathogens and Safety Toward Intestinal Microbiota
Source: Int J Mol Sci. 2025 Oct 15;26(20):10045. doi: 10.3390/ijms262010045 (PMC12563938; doi:10.3390/ijms262010045)
Supplement: Supplementary file 1 [file ijms-26-10045-s001.zip]

Archive with 1 entries (1 files):
- ijms-3869725-supplementary.pdf
